# Supplementary material for: Super-Resolution Imaging of Nuclear Pore Responses to Mechanical Stress and Energy Depletion
Source: Viruses. 2026 Jan 27;18(2):167. doi: 10.3390/v18020167 (PMC12945098; doi:10.3390/v18020167)
Supplement: Supplementary file 1 [file viruses-18-00167-s001.zip]

Archive with 1 entries (1 files):
- viruses-4039847-supplementary.pdf
